# Supplementary material for: Does e-commerce really matter on international trade of Asian countries: Evidence from panel data
Source: PLoS One. 2023 Apr 24;18(4):e0284503. doi: 10.1371/journal.pone.0284503 (PMC10124838; doi:10.1371/journal.pone.0284503)
Supplement: S1 Data — (XLSX) [file pone.0284503.s001.xlsx]

## Sheet: Sheet1
				(BoP, current US$)	% population	Per 100 people	Per 100 People	Per 100 people	Per 1 Million	Current US	GDP %	Consumer price index	GDP %	(% GDP)	(LCU per US $ period average)	(% of total population ages 15+) (modeled ILO estimate)
Observations	Country	REG	Year	TRADE	INTERNET	TEL	BROAD	MOB	SERVER	GDPPC	GFCF	INF	GOV	FDI	EXG	LAB
1	Armenia	WA	2010	-2.32649e+09	25	20.5851	3.25254	134.339	10.4264	3218.38	39.3751	8.17636	12.0437	5.71604	373.66	56.28
2	Armenia	WA	2011	-2.17563e+09	32	20.4045	5.58216	111.635	18.7726	3525.81	30.7367	7.65001	11.9103	6.44067	372.501	57.65
3	Armenia	WA	2012	-2.21401e+09	37.5	20.2371	7.35214	115.207	30.1639	3681.84	23.5988	2.55802	10.91	4.67673	401.764	57.93
4	Armenia	WA	2013	-2.32178e+09	41.9	19.9632	8.38829	115.485	54.528	3838.17	21.2125	5.78967	11.9351	3.11193	409.626	58.21
5	Armenia	WA	2014	-2.16891e+09	54.6228	19.6666	9.36973	118.772	62.4914	3986.23	19.9951	2.98131	12.0859	3.50211	415.92	57.53
6	Armenia	WA	2015	-1.28284e+09	59.1008	18.8466	9.78683	118.422	76.5666	3607.29	20.6126	3.73169	13.1116	1.74474	477.918	56.86
7	Armenia	WA	2016	-9.06459e+08	64.346	18.1062	10.1892	116.975	189.704	3591.83	17.3577	-1.40361	13.4542	3.16451	480.488	55.73
8	Armenia	WA	2017	-1.24146e+09	64.7449	17.0135	10.7077	118.464	271.327	3914.53	17.6484	0.969553	12.3186	2.17685	482.716	55.43
9	Armenia	WA	2018	-1.69979e+09	68.2451	16.1915	11.7709	121.259	335.057	4220.54	16.7409	2.52023	11.4867	2.14181	482.988	53.17
10	Armenia	WA	2019	-1.79484e+09	66.5439	15.2675	13.0405	122.349	478.746	4604.65	15.8156	1.44345	12.5646	0.741199	480.445	54.095
11	Armenia	WA	2020	-1.2561e+09	67.3945	14.4281	14.5249	117.736	587.534	4266.02	16.5718	1.21144	16.0355	0.373252	489.009	51.263
12	Azeribaijan	WA	2010	17998383000	46	16.6797	5.26208	100.749	2.54022	5843.53	18.1667	5.72687	10.8814	6.33726	0.80265	64.81
13	Azeribaijan	WA	2011	21331439000	50	18.4105	10.6477	110.647	4.90566	7189.69	20.1776	7.85833	10.1277	6.80062	0.789686	64.41
14	Azeribaijan	WA	2012	19292808000	54.2	18.6083	14.7829	109.288	10.7576	7496.29	22.4552	1.06621	10.526	7.59608	0.785645	64.27
15	Azeribaijan	WA	2013	16419226000	73	18.7295	18.2429	107.934	16.7785	7875.76	25.7939	2.41572	10.2832	3.53193	0.784541	64.54
16	Azeribaijan	WA	2014	12838097000	75	18.8883	19.9679	111.013	22.9678	7891.31	27.4304	1.37344	10.8859	5.88811	0.784347	65.05
17	Azeribaijan	WA	2015	1583558000	77	18.6644	19.7392	111.165	33.2665	5500.31	27.8253	4.02769	12.4082	7.62634	1.02456	65.52
18	Azeribaijan	WA	2016	1051820000	78.2	17.4633	18.5256	104.652	101.867	3880.74	25.0346	12.4434	12.8321	11.8827	1.59572	66.26
19	Azeribaijan	WA	2017	2735430000	79	17.1485	18.3358	102.861	259.488	4147.09	23.8172	12.9359	11.3414	7.01688	1.72115	66.59
20	Azeribaijan	WA	2018	7779274000	79.8	16.8993	19.005	103.921	329.384	4739.84	20.6941	2.26855	10.4665	2.97795	1.70002	66.84
21	Azeribaijan	WA	2019	5.91728e+09	81.1	16.6526	19.3379	106.992	368.804	4805.75	21.1296	2.61057	11.1235	3.12183	1.7	66.5
22	Azeribaijan	WA	2020	-329066000	80.45	16.3	19.6808	102.023	299.313	4221.41	23.509	2.75981	15.9309	1.1903	1.7	62.786
23	Bahrain	WA	2010	4.78484e+09	55	18.3744	12.4842	126.283	74.9478	20722.1	26.0455	1.96188	12.9275	0.6058	0.376	72.06
24	Bahrain	WA	2011	9.0617e+09	77	21.6346	22.808	132.508	109.533	22514.2	21.0666	-0.400041	13.836	2.71349	0.376	71.04
25	Bahrain	WA	2012	5.65984e+09	88	23.033	22.7231	163.384	208.471	23654.4	26.8373	2.7574	15.4423	5.02347	0.376	71.173
26	Bahrain	WA	2013	5.77154e+09	90	22.1668	22.8175	168.072	247.903	24744.3	24.7637	3.30001	15.5522	11.456	0.376	71.306
27	Bahrain	WA	2014	5.52021e+09	90.5031	21.3075	21.5236	174.316	288.906	24989.4	25.6003	2.64755	16.1253	4.54843	0.376	71.438
28	Bahrain	WA	2015	3.35106e+09	93.4783	20.4188	18.4452	183.625	328.023	22634.1	24.072	1.84863	17.6852	0.208993	0.376	71.57
29	Bahrain	WA	2016	2.69415e+09	98	19.6287	16.2987	210.049	346.474	22608.5	25.7641	2.78679	17.1111	0.754929	0.376	71.653
30	Bahrain	WA	2017	2.85585e+09	95.8781	19.0292	12.9955	158.257	359.419	23742.9	28.3495	1.38672	16.6265	1.46272	0.376	71.782
31	Bahrain	WA	2018	2.91037e+09	98.6447	17.5051	8.04845	133.341	370.833	24086	29.4885	2.08767	16.2916	0.29409	0.376	72.044
32	Bahrain	WA	2019	2.88311e+09	99.7015	16.6109	8.59093	115.793	388.748	23551.9	29.0143	1.00582	15.6902	3.88416	0.376	72.276
33	Bahrain	WA	2020	2.89674e+09	99.5395	15.6713	8.73279	102.768	391.988	20410	29.2514	-2.31771	15.9909	2.89856	0.376	69.93
34	Bangladesh	SA	2010	-7.81634e+09	3.7	0.867883	0.28092	46.0266	0.203286	781.154	26.2467	8.12668	5.07533	1.06893	69.6493	57.281
35	Bangladesh	SA	2011	-10900000000	4.5	0.654974	0.313854	56.5197	0.489036	861.762	27.421	11.3952	5.09745	0.983167	74.1524	57.083
36	Bangladesh	SA	2012	-10200000000	5	0.63679	0.397641	64.3552	0.735071	883.117	28.2623	6.2175	5.03934	1.1881	81.8627	56.885
37	Bangladesh	SA	2013	-9.9332e+09	6.6	0.708522	0.998501	76.2975	0.955739	981.861	28.3896	7.53041	5.11613	1.73542	78.1032	56.686
38	Bangladesh	SA	2014	-12100000000	7.4	0.630467	2.00183	82.1047	1.3073	1118.87	28.5779	6.99164	5.33752	1.46871	77.6414	56.488
39	Bangladesh	SA	2015	-10600000000	8.3	0.553106	3.13136	84.0771	2.00952	1248.45	28.8867	6.19428	5.40424	1.45129	77.9469	56.289
40	Bangladesh	SA	2016	-10500000000	9.2	0.484996	4.17301	86.0769	23.6173	1401.56	29.6526	5.51353	5.89249	1.05355	78.4681	56.09
41	Bangladesh	SA	2017	-17600000000	10.3	0.443101	4.5718	94.5265	65.2095	1563.77	30.5105	5.70207	5.99584	0.724997	80.4375	58.33
42	Bangladesh	SA	2018	-21500000000	11.5	0.898299	4.99012	100.245	115.952	1698.13	31.2349	5.54362	6.35669	0.883679	83.4662	58.349
43	Bangladesh	SA	2019	-19300000000	12.9	0.889102	4.95903	101.549	100.18	1855.74	31.5703	5.592	6.27109	0.63061	84.4535	58.336
44	Bangladesh	SA	2020	-18500000000	12.2	0.88064	5.78178	103.308	140.173	1961.61	30.4684	5.69107	6.27211	0.353867	84.8714	56.714
45	Bhutan	CA	2010	-3.44757e+08	13.6	3.83543	1.26549	57.5221	1.45878	2258.19	62.6703	7.03638	20.4679	4.86269	45.7258	68.15
46	Bhutan	CA	2011	-5.5899e+08	14.4	3.96511	1.9087	69.8385	2.88477	2563.26	69.6728	8.84899	20.5549	1.75238	46.6705	67.39
47	Bhutan	CA	2012	-4.7883e+08	15.6	3.84916	2.38975	79.9466	11.4028	2538.95	69.603	10.9197	19.6363	1.36872	53.4372	64.36
48	Bhutan	CA	2013	-4.33042e+08	22.4	3.72904	2.88369	76.6416	9.85589	2472.72	47.5503	7.00667	17.7572	1.1635	58.5978	65.3
49	Bhutan	CA	2014	-4.59215e+08	30.3	3.3131	3.47386	86.8551	18.0793	2652.23	54.9897	8.27271	17.3505	1.23408	61.0295	62.61
50	Bhutan	CA	2015	-4.96735e+08	39.8	2.99653	3.8295	92.8382	19.2338	2752.63	55.7326	4.54442	18.2562	0.321968	64.1519	63.14
51	Bhutan	CA	2016	-5.94969e+08	41.8	2.86151	2.2382	94.7964	36.6496	2930.57	56.6218	3.22118	17.275	0.550455	67.1953	62.984
52	Bhutan	CA	2017	-5.18572e+08	42	2.86549	2.24086	97.9961	118.032	3286.6	52.0928	4.95454	16.8043	-0.675563	65.1216	62.823
53	Bhutan	CA	2018	-4.62859e+08	48	2.91826	1.43189	93.2616	177.626	3243.48	47.1891	2.72322	17.1169	0.108279	68.3895	62.651
54	Bhutan	CA	2019	-4.52196e+08	48	2.8281	1.1498	95.5637	478.316	3322.86	37.5571	2.72706	18.2585	0.513136	70.4203	62.46
55	Bhutan	CA	2020	-4.01795e+08	48	2.9791	0.406813	96.5694	682.986	3000.78	33.7509	5.6294	20.9116	-0.120364	74.0996	59.487
56	Brunei	SEA	2010	5.42442e+09	53	20.5588	5.58323	111.954	41.1698	35270.6	23.5313	0.356869	22.1509	3.50704	1.36351	66.557
57	Brunei	SEA	2011	7.30325e+09	56	20.2798	5.88918	112.567	58.422	47056	25.9151	0.137912	18.7272	3.73095	1.25791	66.4
58	Brunei	SEA	2012	6.60915e+09	60.2731	17.7782	4.97482	117.733	122.808	47739.6	32.7657	0.111766	18.4394	4.54068	1.24957	65.801
59	Brunei	SEA	2013	4.55712e+09	64.5	19.029	6.81394	115.922	150.836	44740.9	39.4585	0.389205	20.1643	4.28678	1.25117	65.196
60	Brunei	SEA	2014	5.81345e+09	68.77	17.484	7.3844	110.319	241.594	41725.9	27.2762	-0.207109	21.4184	3.3565	1.26704	64.586
61	Brunei	SEA	2015	1.9034e+09	71.2	18.3178	8.29704	111.684	573.613	31164	35.0264	-0.488347	25.0617	1.3247	1.37491	63.972
62	Brunei	SEA	2016	1.0391e+09	90	17.6782	8.6041	124.691	612.209	27158.4	34.3679	-0.278693	26.2227	-1.32052	1.38135	63.353
63	Brunei	SEA	2017	1.70523e+09	94.8667	19.7407	9.676	128.331	1620.8	28571.6	34.5875	-1.26051	26.4772	3.85821	1.38089	62.73
64	Brunei	SEA	2018	1.35924e+09	95	19.2529	11.5283	131.934	1988.53	31628.5	40.8907	1.02505	24.1413	3.80474	1.34892	65.39
65	Brunei	SEA	2019	1.02191e+09	95	19.9845	12.5079	132.661	10720.2	31086	38.507	-0.390522	25.0404	2.77114	1.36422	64.41
66	Brunei	SEA	2020	5.03987e+08	95	23.7463	16.2472	122.655	15749.2	27443	40.3776	1.94032	25.431	4.71057	1.3797	63.798
67	Cambodia	SEA	2010	-1.67451e+09	1.26	2.5073	0.2492	56.9497	0.698704	785.503	16.1941	3.9964	6.34468	12.4914	4184.92	84.75
68	Cambodia	SEA	2011	-1.76489e+09	3.1	3.64476	0.151292	94.6056	1.23784	882.276	15.9718	5.47845	6.01942	11.9948	4058.5	85.44
69	Cambodia	SEA	2012	-1.92752e+09	4.94	3.95438	0.201171	129.259	2.9769	950.88	17.3613	2.93432	5.7821	14.1457	4033	82.989
70	Cambodia	SEA	2013	-1.93261e+09	6	2.80136	0.217272	134.86	3.99299	1013.42	18.946	2.94163	5.61274	13.5833	4027.25	80.22
71	Cambodia	SEA	2014	-2.1264e+09	14	2.36378	0.432819	133.896	4.64827	1093.5	21.0398	3.85569	5.49394	11.0969	4037.5	80.29
72	Cambodia	SEA	2015	-2.23651e+09	18	1.65183	0.537991	134.334	10.1795	1162.9	21.435	1.22393	5.39798	10.0987	4067.75	79.6
73	Cambodia	SEA	2016	-2.24408e+09	32.3985	1.44144	0.619302	126.317	20.4867	1269.59	21.6852	3.01914	5.20998	12.3692	4058.69	81.73
74	Cambodia	SEA	2017	-2.41481e+09	32.9003	0.830206	0.834715	116.013	55.1551	1385.26	21.8977	2.91264	5.1235	12.5718	4050.58	81.41
75	Cambodia	SEA	2018	-3.44879e+09	32.6494	0.542512	1.02278	119.492	81.1087	1512.13	22.551	2.45909	4.92627	13.0745	4051.17	81.291
76	Cambodia	SEA	2019	-4.44312e+09	32.7748	0.34237	1.11836	129.916	159.281	1643.12	23.3581	1.94258	4.8068	13.522	4061.15	81.18
77	Cambodia	SEA	2020	-2.80099e+09	32.7121	0.332574	1.39824	126.125	188.528	1547.51	24.0243	2.9403	5.38532	14.0095	4092.78	79.538
78	China	EA	2010	223000000000	34.3	21.5065	9.22969	62.7554	1.19907	4550.45	43.9293	3.17532	14.587	4.00356	6.77027	70.96
79	China	EA	2011	182000000000	38.3	20.7131	11.3685	71.6495	1.95608	5614.35	43.8614	5.5539	15.2389	3.70883	6.46146	71.07
80	China	EA	2012	232000000000	42.3001	20.0948	12.6558	80.346	3.76609	6300.61	44.2498	2.61952	15.7561	2.82709	6.31233	70.82
81	China	EA	2013	235000000000	45.8	19.1816	13.5722	88.3057	5.13409	7020.34	44.5188	2.62105	15.884	3.03988	6.19576	70.58
82	China	EA	2014	221000000000	47.9	17.8234	14.3258	91.8996	9.70507	7636.12	43.8561	1.92164	15.817	2.55923	6.14343	70.46
83	China	EA	2015	358000000000	50.3	16.4194	19.6927	91.8354	19.5592	8016.43	42.0943	1.43702	16.2179	2.19218	6.22749	70.33
84	China	EA	2016	256000000000	53.2	14.6122	22.8137	96.5266	47.5965	8094.36	41.5524	2	16.3638	1.55564	6.64448	70.09
85	China	EA	2017	217000000000	54.3	13.635	27.7399	103.438	207.649	8816.99	41.8612	1.59314	16.3249	1.34913	6.75876	69.75
86	China	EA	2018	8.79051e+10	59.2	13.4546	28.5352	115.526	443.513	9905.34	42.843	2.07479	16.5358	1.69391	6.61596	69.4
87	China	EA	2019	132000000000	64.5691	13.3237	31.3352	121.792	729.739	10143.8	42.8226	2.89923	16.7705	1.31072	6.90838	69.14
88	China	EA	2020	370000000000	70.6421	12.6384	33.5956	117.858	948.573	10434.8	42.8827	2.41942	16.7138	1.44318	6.90077	68.25
89	East Timor	SEA	2010	-1.24786e+09	3	0.265838	0.0457238	43.2565	1.82896	806.414	42.6816	6.76598	103.173	3.43977	1	67.474
90	East Timor	SEA	2011	-1.76423e+09	4	0.274356	0.0494093	55.1723	1.7967	936.449	70.105	13.4998	89.7168	4.70622	1	67.358
91	East Timor	SEA	2012	-1.55819e+09	7	0.264785	0.052957	54.8105	0.882611	1024.17	57.5948	11.8003	84.2055	3.48008	1	67.237
92	East Timor	SEA	2013	-1.11652e+09	11	0.260124	0.0606957	56.3603	2.60126	1210.04	40.2377	10.9872	62.3461	4.0026	1	67.227
93	East Timor	SEA	2014	-1.12646e+09	17.5	0.302896	0.0875392	117.152	5.96083	1232.45	41.0666	0.848838	65.6765	2.34266	1	67.151
94	East Timor	SEA	2015	-1.22866e+09	18.6	0.227367	0.0859315	115.077	9.19506	1332.79	35.5229	0.646149	58.7909	2.69664	1	67.117
95	East Timor	SEA	2016	-1068796400	21.2	0.208728	0.054294	122.377	11.4821	1353.75	38.0075	-1.46984	55.266	0.331918	1	67.07
96	East Timor	SEA	2017	-1.01288e+09	24.2	0.191513	0.0527646	125.205	12.0651	1299.49	32.3094	0.522977	54.0711	0.415691	1	67.243
97	East Timor	SEA	2018	-9.37852e+08	27.6	0.173978	0.0032335	115.814	29.1804	1249.14	32.3347	2.29424	55.5555	3.02585	1	67.325
98	East Timor	SEA	2019	-9.21998e+08	29	0.160465	0.00665059	110.218	37.8928	1583.71	22.6774	0.958813	46.7207	3.64174	1	67.283
99	East Timor	SEA	2020	-7.85315e+08	29.1	0.152604	0.00568852	104.511	90.258	1442.73	16.2662	1.62653	50.3586	3.80508	1	66.644
100	Egypt	WA	2010	-11000000000	21.6	11.6215	1.754	85.3794	2.477	2645.97	19.2133	11.2652	11.1636	2.91602	5.62194	49.37
101	Egypt	WA	2011	-14300000000	25.6	10.3092	2.18297	98.6938	2.98122	2791.81	16.7068	10.0649	11.4507	-0.204543	5.93283	48.79
102	Egypt	WA	2012	-20200000000	26.4	9.90196	2.64836	112.007	5.05657	3229.69	14.6933	7.11173	11.1781	1.00234	6.05606	48.49
103	Egypt	WA	2013	-20500000000	29.4	7.71554	3.02729	112.783	6.36844	3262.66	12.9871	9.46972	11.3524	1.45343	6.87033	48.44
104	Egypt	WA	2014	-26800000000	33.8946	6.98473	3.39275	105.409	8.01772	3379.56	12.4456	10.0702	11.8498	1.50925	7.07761	48.12
105	Egypt	WA	2015	-30400000000	37.8194	6.74487	4.13923	101.702	10.5471	3562.93	13.6548	10.3705	11.7599	2.10258	7.69126	46.98
106	Egypt	WA	2016	-34700000000	41.2481	6.47797	4.73192	103.541	14.6961	3519.87	14.4696	13.8136	11.4269	2.43856	10.0254	46.68
107	Egypt	WA	2017	-27300000000	44.9502	6.84848	5.42693	106.756	36.1873	2444.29	14.8213	29.5066	10.0922	3.14283	17.7825	45.01
108	Egypt	WA	2018	-24700000000	46.9243	7.99126	6.73052	95.2866	35.1135	2537.12	16.2505	14.4015	8.35174	3.26026	17.7673	43.35
109	Egypt	WA	2019	-25400000000	57.2829	8.72657	7.56957	94.9717	35.3329	3019.09	17.9967	9.1528	7.66051	2.97284	16.7706	42.21
110	Egypt	WA	2020	-32400000000	71.9142	9.63345	9.13619	93.1822	44.0028	3569.21	13.6567	5.04493	7.92314	1.60212	15.7592	41.215
111	Georgia	WA	2010	-2.07976e+09	26.9	27.1254	4.45054	97.0516	9.50697	3233.3	18.9193	7.11018	15.2711	7.52167	1.78234	65.49
112	Georgia	WA	2011	-2.74591e+09	31.52	32.8469	6.08927	108.56	14.9077	4021.74	20.3138	8.54293	13.7256	7.74511	1.6865	66.22
113	Georgia	WA	2012	-3.11797e+09	36.94	31.3931	11.3937	115.612	43.7129	4421.82	22.1149	-0.943659	13.6168	5.87198	1.65126	67.55
114	Georgia	WA	2013	-2.08993e+09	43.3	29.6462	12.7678	123.326	63.7496	4623.75	18.7895	-0.512058	14.0181	6.08836	1.66335	67.15
115	Georgia	WA	2014	-2.97969e+09	44	27.194	14.8892	133.838	83.0776	4739.19	21.8545	3.06881	14.2716	10.4208	1.76567	67.7
116	Georgia	WA	2015	-2547799840	47.5698	23.6114	15.7956	137.934	118.649	4014.19	24.3521	4.00358	14.2909	11.6042	2.26934	68.78
117	Georgia	WA	2016	-2.31073e+09	58.4593	20.9299	16.9604	137.765	406.706	4062.17	26.5228	2.13493	15.3083	10.9619	2.36673	68.42
118	Georgia	WA	2017	-1.78488e+09	59.7055	17.8068	19.4778	137.261	2360.24	4357	25.4921	6.03532	13.8532	11.8244	2.50954	66.212
119	Georgia	WA	2018	-1.87198e+09	62.7179	15.1101	21.5377	136.381	2182.18	4722.79	25.1476	2.61524	13.2076	7.21881	2.53411	63.93
120	Georgia	WA	2019	-1.56059e+09	68.8467	13.0056	23.5612	134.66	2776.49	4697.98	24.0329	4.8529	13.1113	7.81679	2.81814	62.93
121	Georgia	WA	2020	-3.0408e+09	72.5316	9.48815	25.0124	127.849	3505.65	4266.69	22.3817	5.20246	14.7127	3.36964	3.10902	59.317
122	India	SA	2010	-91000000000	7.5	2.84295	0.890397	60.9415	1.6698	1357.56	33.23	11.9894	11.0076	1.63503	45.7258	53.53
123	India	SA	2011	-107000000000	10.1	2.62622	1.06785	71.4925	2.27308	1458.1	34.3134	8.85836	11.0845	2.00207	46.6705	52.571
124	India	SA	2012	-136000000000	11.1	2.44439	1.06785	68.3152	4.50631	1443.88	33.4369	9.31245	10.6839	1.31293	53.4372	51.61
125	India	SA	2013	-92100000000	12.3	2.26671	1.16546	69.197	6.1522	1449.61	31.2958	11.0637	10.2952	1.51628	58.5978	51.005
126	India	SA	2014	-68000000000	13.5	2.08398	1.21565	72.8626	8.44473	1573.89	30.0802	6.6495	10.4409	1.69566	61.0295	50.4
127	India	SA	2015	-63200000000	14.9	1.94786	1.29319	76.4076	11.688	1605.61	28.7331	4.90697	10.4283	2.09212	64.1519	49.795
128	India	SA	2016	-41600000000	16.5	1.84248	1.40831	85.1487	38.2955	1732.55	28.1884	4.94822	10.3085	1.93736	67.1953	49.19
129	India	SA	2017	-72200000000	18.2	1.73565	1.33386	87.3177	123.1	1980.67	28.1778	3.32817	10.7672	1.50732	65.1216	48.585
130	India	SA	2018	-106000000000	20.1	1.6167	1.3433	86.9426	187.804	1996.92	29.1891	3.94507	10.7885	1.55926	68.3895	47.98
131	India	SA	2019	-73500000000	41.1	1.5372	1.40195	84.27	389.198	2100.75	28.7519	3.72328	11.228	1.76313	70.4203	48.14
132	India	SA	2020	-8342168264	30.6	1.45305	1.61521	83.6019	479.925	1927.71	27.0939	6.62344	12.496	2.41941	74.0996	44.925
133	Indonesia	SEA	2010	2.12121e+10	10.92	16.9253	0.942925	87.3699	1.63749	3122.36	30.9994	5.1342	9.00591	2.02518	9090.43	66.58
134	Indonesia	SEA	2011	2.40217e+10	12.28	15.7548	1.11636	101.913	2.42742	3643.05	31.3075	5.35605	9.05868	2.30298	8770.43	66.91
135	Indonesia	SEA	2012	-1.88442e+09	14.52	15.2878	1.20064	113.488	5.3129	3694.36	32.7196	4.2795	9.24879	2.30978	9386.63	67.42
136	Indonesia	SEA	2013	-6.23711e+09	14.94	12.201	1.29139	124.392	7.8235	3623.93	31.9658	6.41251	9.51772	2.55136	10461.2	66.76
137	Indonesia	SEA	2014	-3.02713e+09	17.14	10.2791	1.33266	127.615	11.7823	3491.64	32.5167	6.39493	9.42503	2.81997	11865.2	66.62
138	Indonesia	SEA	2015	5.3519e+09	22.0627	4.01653	1.54151	131.18	17.683	3331.7	32.8119	6.36312	9.74941	2.29762	13389.4	66.58
139	Indonesia	SEA	2016	8.23432e+09	25.4474	4.11113	1.99857	147.415	306.221	3562.82	32.5777	3.52581	9.52781	0.487372	13308.3	66.31
140	Indonesia	SEA	2017	1.14348e+10	32.3358	4.17656	2.34872	164.441	1280.65	3837.58	32.1606	3.8088	9.12057	2.01949	13380.8	66.76
141	Indonesia	SEA	2018	-6.71337e+09	39.9046	3.10214	3.31531	119.339	1282.97	3893.86	32.2885	3.19835	9.02123	1.81429	14236.9	67.65
142	Indonesia	SEA	2019	-4.13332e+09	47.6906	3.5703	3.80022	126.107	1683.85	4135.23	32.3469	3.03059	8.80847	2.23336	14147.7	68.21
143	Indonesia	SEA	2020	1.85458e+10	53.7265	3.53247	4.28563	130.015	1877.59	3870.56	31.7207	1.92097	9.5483	1.81121	14582.2	67.36
144	Iraq	WA	2010	7402400000	2.5	5.78506	0.0104801	78.2208	0.0336225	4657.28	16.199	2.87775	18.9188	1.00796	1170	41.278
145	Iraq	WA	2011	30749000000	5	5.83884	5.7197	83.0553	0.260372	6045.49	17.1425	5.80146	19.673	1.12086	1170	41.134
146	Iraq	WA	2012	33594000000	7.1	5.86704	8.5744	83.9009	0.56444	6836.07	15.0024	6.0891	16.5832	1.55962	1166.17	40.99
147	Iraq	WA	2013	2.20183e+10	9.2	5.7303	10.0017	97.8676	0.904785	7076.55	20.1167	1.8795	17.4554	-0.995279	1166	41.957
148	Iraq	WA	2014	20322000000	13.21	5.65995	10.7154	95.8969	1.54016	6637.68	20.9653	2.23597	18.0026	-4.45521	1166	42.93
149	Iraq	WA	2015	-1.78901e+09	16.8	5.61392	11.0722	94.3404	2.44573	4688.32	26.0172	1.39333	18.6661	-4.54159	1167.33	43.04
150	Iraq	WA	2016	2713640000	36.7	5.54757	11.2506	91.3587	4.1518	4550.66	14.5758	0.556521	18.3892	-3.75499	1182	43.15
151	Iraq	WA	2017	15149856000	49.36	8.62215	11.429	88.9833	10.412	4985.45	14.5852	0.184059	16.3053	-2.68799	1184	41.89
152	Iraq	WA	2018	35054700000	43.03	7.03819	11.6885	95.0402	11.3182	5915.85	3.49815	0.367441	15.8795	-2.14855	1182.75	42.097
153	Iraq	WA	2019	16620400000	46.195	7.27324	11.5978	94.6959	12.0835	5980.63	2.84491	-0.198965	19.1953	-1.30822	1182	42.039
154	Iraq	WA	2020	-4110100000	44.6125	10.3585	13.5591	91.8556	17.8756	4145.86	3.1715	0.574163	17.5374	-1.88694	1192	41.387
155	Israel	WA	2010	4527200000	67.5	46.3898	23.9844	124.019	444.409	30780	18.8768	2.71664	22.5782	2.97659	3.73897	63.26
156	Israel	WA	2011	-610200000	68.8739	46.7471	25.0969	122.878	651.06	33775.5	20.4212	3.47857	22.3923	3.29897	3.57813	63.04
157	Israel	WA	2012	-137200000	70.8	47.1966	25.4368	121.143	900.449	32667.6	20.9694	1.68948	22.6591	3.48944	3.85592	63.58
158	Israel	WA	2013	5477400000	70.2503	43.944	25.8958	122.821	960.357	36499.5	20.4431	1.57621	22.6138	4.02567	3.61076	63.68
159	Israel	WA	2014	4799200000	75.0178	43.6326	27.1319	120.954	1008.68	37847.7	19.9683	0.486496	22.555	1.94533	3.57793	64.21
160	Israel	WA	2015	9367100000	77.3521	42.765	27.2357	132.481	1305	35808.4	18.9773	-0.634391	22.3973	3.77775	3.88683	64.09
161	Israel	WA	2016	5818700000	79.6531	41.1916	27.8457	130.349	2119.59	37330.3	20.4352	-0.546035	22.3036	3.75771	3.84057	64.14
162	Israel	WA	2017	6711300000	81.5812	39.302	28.4091	127.853	6967.62	40774.1	20.2777	0.244953	22.3959	4.75474	3.59956	64
163	Israel	WA	2018	3048000000	83.7332	38.1793	29.052	127.662	9611.95	42063.5	21.3235	0.817324	22.7545	5.75806	3.59056	63.93
164	Israel	WA	2019	8665400000	86.7879	36.8572	29.1218	137.334	11114.9	43951.2	20.8153	0.844129	22.4921	4.36315	3.56453	63.5
165	Israel	WA	2020	18906000000	85.2605	35.5842	30.0626	131.708	12349.4	44168.9	20.4767	-0.58843	23.7292	5.96491	3.44241	61.79
166	Japan	EA	2010	7.81971e+10	78.21	51.0483	26.5296	95.9117	552.901	44968.2	22.6197	-0.741516	19.2026	0.129204	87.7799	59.58
167	Japan	EA	2011	-39500000000	79.0541	50.3261	27.7794	103.317	679.621	48760.1	23.3512	-0.272456	19.8854	-0.0136483	79.807	59.25
168	Japan	EA	2012	-101000000000	79.4964	50.0105	28.1353	109.894	909.613	49145.3	23.7736	-0.0440645	19.9573	0.0087202	79.7905	59.01
169	Japan	EA	2013	-125000000000	88.2194	49.8926	28.7721	115.254	1054.74	40898.7	24.5565	0.335038	19.8544	0.204293	97.5957	59.3
170	Japan	EA	2014	-129000000000	89.1068	49.5889	29.4838	123.163	1376.67	38475.4	25.0845	2.75923	19.9262	0.403355	105.945	59.4
171	Japan	EA	2015	-23300000000	91.058	49.7758	30.3727	125.452	1504.27	34960.6	24.9715	0.79528	19.6177	0.118162	121.044	59.6
172	Japan	EA	2016	4.04439e+10	93.1827	50.1947	31.1557	130.595	2109.54	39400.7	24.7607	-0.127259	19.6572	0.818482	108.793	60
173	Japan	EA	2017	3.76362e+10	91.7266	50.1593	31.7895	135.519	5980.24	38891.1	25.0073	0.4842	19.4118	0.38132	112.166	60.5
174	Japan	EA	2018	1.40501e+09	91.28	49.9408	32.6223	141.407	11670.8	39808.2	25.189	0.989095	19.5806	0.502083	110.423	61.5
175	Japan	EA	2019	-8.61519e+09	92.7304	49.4585	33.5034	147.023	18701.4	40777.6	25.3773	0.468776	19.8245	0.779377	109.01	62.1
176	Japan	EA	2020	-6.20007e+09	92.0052	49.2209	34.4991	152.032	22925.9	40193.2	25.2973	-0.0249958	21.0853	1.24014	106.775	62
177	Jordan	WA	2010	-5.48958e+09	27.2	6.68631	4.03876	91.1652	11.8432	3736.65	28.8964	4.84552	19.2473	6.22248	0.71	39.201
178	Jordan	WA	2011	-7.55732e+09	34.9	6.0733	3.87078	97.6473	17.0954	3852.89	26.9009	4.16244	20.0647	5.03336	0.71	39.369
179	Jordan	WA	2012	-8.66817e+09	37	5.37007	3.71193	111.054	30.9025	3910.35	21.1847	4.51523	19.1135	4.89481	0.71	39.543
180	Jordan	WA	2013	-9.94437e+09	41.4	4.44197	3.85471	121.071	34.5111	4044.43	20.3661	4.82462	18.2646	5.64977	0.71	39.704
181	Jordan	WA	2014	-9.46014e+09	46.2	4.21	3.94427	124.371	38.7944	4131.45	20.5551	2.89948	18.2212	5.91205	0.71	39.832
182	Jordan	WA	2015	-8.65563e+09	60.1144	3.98138	3.3424	148.9	45.9717	4164.11	20.4243	-0.876851	17.8233	4.1472	0.71	39.973
183	Jordan	WA	2016	-8.29211e+09	62.3022	4.22964	3.11194	102.765	70.0209	4175.36	18.4651	-0.77843	17.2506	3.89285	0.71	40.097
184	Jordan	WA	2017	-8.73549e+09	66.7903	3.6502	3.39189	99.1564	108.013	4231.52	19.9913	3.32389	17.3611	4.90164	0.71	40.19
185	Jordan	WA	2018	-7.8231e+09	64.5463	3.7043	4.00987	87.6215	102.857	4308.15	16.1248	4.46231	17.0582	2.22428	0.71	39.16
186	Jordan	WA	2019	-5.79335e+09	65.6683	3.51958	4.5289	77.0046	108.101	4405.49	10.8601	0.761514	17.0267	1.63971	0.71	39.24
187	Jordan	WA	2020	-8.06683e+09	65.1073	3.83692	6.13201	68.4877	135.743	4282.77	10.5769	0.333294	18.4345	1.64317	0.71	37.786
188	Kazakhstan	CA	2010	2.12506e+10	31.6	24.9663	5.35063	119.384	3.49225	9070.49	24.3273	7.40046	10.8123	5.03631	147.355	70.36
189	Kazakhstan	CA	2011	3.82088e+10	50.6	25.868	7.23682	153.061	5.4961	11634	21.4647	8.42489	10.4758	7.14351	146.621	70.443
190	Kazakhstan	CA	2012	3.09231e+10	61.9066	26.0358	9.77404	180.493	12.0295	12386.7	22.8032	5.09791	11.5216	6.56165	149.113	70.527
191	Kazakhstan	CA	2013	2.78472e+10	63.3042	25.7957	11.5048	178.343	17.3754	13890.6	21.8822	5.84641	10.1734	4.2307	152.129	70.61
192	Kazakhstan	CA	2014	2.97755e+10	66	25.1604	12.4143	165.268	26.8968	12807.3	21.5559	6.70658	10.6897	3.30063	179.192	70.75
193	Kazakhstan	CA	2015	6.90681e+09	70.8299	23.6046	13.0947	149.723	48.1679	10510.8	22.8815	6.66578	11.6327	3.56737	221.728	70.89
194	Kazakhstan	CA	2016	5.49096e+09	74.5877	22.0466	13.1788	143.205	264.189	7714.84	22.7193	14.546	11.6309	12.5446	342.16	70.076
195	Kazakhstan	CA	2017	1.315e+10	76.4267	20.3905	14.2483	147.64	1232.25	9247.58	21.6975	7.44	10.5359	2.82522	326.001	69.25
196	Kazakhstan	CA	2018	2.09178e+10	78.9039	17.5009	13.4353	142.282	1374.17	9812.63	21.1768	6.01913	8.3212	0.0465089	344.706	70.13
197	Kazakhstan	CA	2019	1.44136e+10	81.8776	16.5621	13.5467	138.629	2359.01	9812.6	23.4674	5.24548	9.13216	2.04694	382.747	70.08
198	Kazakhstan	CA	2020	7.18748e+09	85.9426	16.5546	13.9348	134.086	3307.64	9122.23	24.6931	6.749	12.742	4.32922	412.953	69.2
199	Kyrgyzstan	CA	2010	-1.53428e+09	16.3	9.01928	0.425152	97.2924	1.83557	880.038	27.7647	7.96772	18.1271	9.86093	45.9643	64.28
200	Kyrgyzstan	CA	2011	-1.65661e+09	17.5	9.09799	0.707513	113.759	1.45069	1123.88	23.6913	16.6363	18.2274	11.0646	46.1439	64.85
201	Kyrgyzstan	CA	2012	-2.91763e+09	19.8	8.69601	0.971507	120.924	6.777	1177.97	31.3914	2.76844	20.1059	3.95037	47.0045	64.2
202	Kyrgyzstan	CA	2013	-2.8242e+09	23	8.04838	2.37642	117.556	7.69285	1282.44	29.5595	6.61375	18.447	8.34376	48.4381	62.46
203	Kyrgyzstan	CA	2014	-3.16953e+09	28.3	7.58288	2.92078	129.411	14.0519	1279.77	32.491	7.53425	17.4733	4.59301	53.6541	62.35
204	Kyrgyzstan	CA	2015	-2.42208e+09	30.247	6.84727	3.54953	127.191	22.8307	1121.08	32.588	6.50332	17.7554	17.1312	64.4621	62.38
205	Kyrgyzstan	CA	2016	-2.33983e+09	37	6.29121	3.96543	125.339	42.2732	1120.67	31.7947	0.388838	17.4342	9.08869	69.9141	61.53
206	Kyrgyzstan	CA	2017	-2.50218e+09	38.199	5.85305	4.1684	136.807	103.094	1242.77	31.4657	3.17531	17.1302	-1.39184	68.8667	60.08
207	Kyrgyzstan	CA	2018	-3.12681e+09	38	5.25283	3.97543	138.566	170.02	1308.14	31.6504	1.54266	17.1697	1.74369	68.8403	58.81
208	Kyrgyzstan	CA	2019	-2.56249e+09	80	4.65807	4.19416	134.395	287.94	1374.03	31.4601	1.13362	16.3952	4.55263	69.7893	58.636
209	Kyrgyzstan	CA	2020	-1.61543e+09	59	4.9555	4.0848	136.48	420.384	1173.61	25.1145	6.32542	17.575	-5.19028	77.3461	55.898
210	Laos	SEA	2010	-6.61478e+07	7	1.64985	0.0941726	64.0629	0.480064	1141.24	27.4625	5.98255	11.8982	3.90935	8258.08	78.22
211	Laos	SEA	2011	-3.49954e+08	9	1.69582	0.103126	86.3457	0.945245	1378.5	28.0678	7.56899	11.5648	3.43703	8030.06	78.09
212	Laos	SEA	2012	-9.47984e+08	10.7477	6.98267	0.117588	66.7233	1.86205	1581.63	32.5043	4.25513	13.4167	6.06067	8007.76	77.96
213	Laos	SEA	2013	-1.06104e+09	12.5	10.7274	0.137969	70.5152	2.59887	1831.94	30.6473	6.37143	17.0739	5.68625	7860.14	77.83
214	Laos	SEA	2014	-2.08506e+09	14.26	13.8673	0.242765	69.5596	3.31337	1999.96	29.8014	4.12924	15.1805	6.53385	8048.96	77.709
215	Laos	SEA	2015	-2.25644e+09	18.2	14.2779	0.215838	55.2896	4.15359	2140.04	31.5567	1.27735	15.1067	7.47076	8147.91	77.595
216	Laos	SEA	2016	-1.31515e+09	21.87	18.5018	0.3568	57.8235	8.32621	2324.4	29.0077	1.59691	13.9709	5.87775	8179.27	77.487
217	Laos	SEA	2017	-1.12995e+09	25.5104	16.1867	0.391441	53.3841	16.3957	2455.21	30.2822	0.825479	14.5388	9.91778	8348.73	77.381
218	Laos	SEA	2018	-1.17085e+09	29.1	20.9909	0.642625	51.8634	20.3923	2569.09	29.6449	2.04039	14.2549	7.48564	8481.03	77.289
219	Laos	SEA	2019	-5.32985e+08	30.84	20.7942	1.06396	60.844	31.2437	2613.94	29.9635	3.32256	14.3968	4.03149	8796.79	77.227
220	Laos	SEA	2020	6.45254e+08	33.8	20.4933	1.75931	56.3531	52.7795	2608.98	29.8042	5.10407	14.3259	5.09807	9143.94	76.493
221	Lebanon	WA	2010	-9.49288e+09	43.68	16.9188	6.68453	57.816	16.7573	7761.64	25.0362	3.98348	12.2199	11.1328	1507.5	42.498
222	Lebanon	WA	2011	-7.62703e+09	52	16.4359	7.73408	66.4481	30.7573	7675.31	25.6354	4.97149	12.5687	7.85694	1507.5	42.722
223	Lebanon	WA	2012	-11900000000	61.2498	15.6566	8.5991	67.8121	49.1186	7952.15	25.2861	6.58147	13.6637	7.06539	1507.5	42.9
224	Lebanon	WA	2013	-13300000000	70.5	14.7133	8.11768	65.6983	57.3311	7933.23	26.9956	4.82102	12.9193	5.67283	1507.5	43
225	Lebanon	WA	2014	-14400000000	73	15.4243	18.0823	70.0726	72.5118	7687.76	24.356	1.8546	12.7358	5.94703	1507.5	43.126
226	Lebanon	WA	2015	-11400000000	74	15.5043	12.1043	71.2977	83.7328	7663.92	21.6597	-3.74915	12.4976	4.31289	1507.5	43.32
227	Lebanon	WA	2016	-12100000000	76.11	27.0507	9.1153	63.7007	88.1703	7653.73	22.0708	-0.78336	12.9196	4.99809	1507.5	43.435
228	Lebanon	WA	2017	-13100000000	78.1808	13.3133	7.6208	64.5086	119.219	7819.6	20.9096	4.32135	13.169	4.73027	1507.5	43.528
229	Lebanon	WA	2018	-13600000000	77.1454	13.0263	6.8735	64.4981	174.213	8058.44	19.9723	6.07699	15.2254	4.80859	1507.5	43.737
230	Lebanon	WA	2019	-12900000000	77.6631	12.8677	6.12628	61.8165	206.397	7578.17	13.5482	3.00539	16.2329	3.95463	1507.5	44.141
231	Lebanon	WA	2020	-6.42893e+09	77.4042	12.8267	6.33028	62.827	269.287	4649.55	5.62255	84.8643	8.64501	9.01448	1507.5	42.292
232	Malayasia	SEA	2010	4.04346e+10	56.3	16.3422	7.43689	120.032	44.9163	9040.57	22.4354	1.62285	12.5812	4.26866	3.22109	60.37
233	Malayasia	SEA	2011	4.64366e+10	61	15.7862	8.7491	127.958	57.5897	10399.4	22.1831	3.17447	13.2707	5.07446	3.06	61.491
234	Malayasia	SEA	2012	3.38757e+10	65.8	15.7867	10.0484	142.165	101.417	10817.4	25.3634	1.66357	13.8421	2.82906	3.0888	62.6
235	Malayasia	SEA	2013	2.75403e+10	57.0575	15.3918	9.97254	145.933	122.298	10970.1	26.4771	2.10501	13.7154	3.4943	3.15091	64.06
236	Malayasia	SEA	2014	3.13416e+10	63.6654	14.7663	10.2489	150.431	151.105	11319.1	25.9745	3.14299	13.3287	3.14127	3.27286	64.29
237	Malayasia	SEA	2015	2.27117e+10	71.0641	14.831	10.1213	145.697	233.854	9955.24	25.8656	2.10439	13.0866	3.27095	3.9055	64.46
238	Malayasia	SEA	2016	1.99903e+10	78.7883	15.7642	8.86046	141.649	945.652	9817.79	25.5178	2.09057	12.5649	4.47132	4.1483	64.32
239	Malayasia	SEA	2017	2.19883e+10	80.1405	21.157	8.64115	136.116	4917.78	10259.3	25.063	3.8712	12.1926	2.93579	4.30044	64.4
240	Malayasia	SEA	2018	2.40545e+10	81.201	23.5632	8.55112	134.526	5713.14	11380.1	24.2005	0.884709	11.9694	2.31457	4.03513	64.78
241	Malayasia	SEA	2019	2.7501e+10	84.1871	23.1773	9.27863	139.596	6723.93	11432.8	22.9336	0.662892	11.6782	2.5063	4.14247	65.159
242	Malayasia	SEA	2020	2.18102e+10	89.555	23.0733	10.3776	135.091	7494.44	10412.3	20.9344	-1.1387	12.9919	1.2798	4.20348	64.922
243	Maldives	SA	2010	3.14233e+08	26.53	7.75864	4.25254	135.167	24.6083	7076.74	28.7036	6.14989	18.4809	8.36376	12.8	52.895
244	Maldives	SA	2011	1.46925e+08	34	6.32965	4.63554	139.41	28.9099	7291.47	29.0982	11.2734	18.6361	15.2659	14.602	53.688
245	Maldives	SA	2012	3.39503e+08	38.9301	5.82524	4.54615	141.111	75.5228	7265.73	28.3091	10.8847	18.7137	7.89894	15.3648	54.48
246	Maldives	SA	2013	5.08336e+08	44.1	5.42767	4.89686	150.426	79.4048	7928.48	29.8873	3.80563	18.7525	10.9504	15.3667	55.269
247	Maldives	SA	2014	5.45048e+08	49.28	5.1835	4.56122	153.056	94.249	8499.31	26.7309	2.12	18.7913	9.0166	15.3804	56.056
248	Maldives	SA	2015	3.7592e+08	54.462	4.8165	5.09436	162.622	116.506	9033.41	33.0436	0.953207	18.1705	7.25104	15.3663	56.84
249	Maldives	SA	2016	-5.06741e+07	59.0926	4.4451	6.16367	170.79	212.406	9209.44	39.2447	0.502509	17.7885	10.4276	15.3684	57.62
250	Maldives	SA	2017	-1.82306e+08	63.1857	4.10514	7.35976	181.329	421.033	9577.35	40.152	2.81747	14.726	9.6296	15.387	57.666
251	Maldives	SA	2018	-5.17541e+08	61.1391	3.63664	9.19049	166.364	523.556	10279.1	46.4899	-0.133373	14.7821	10.8595	15.3908	57.54
252	Maldives	SA	2019	-3.4834e+08	62.1624	3.13851	10.0139	155.954	725.106	10561.6	40.8859	0.22003	15.532	17.1376	15.382	57.293
253	Maldives	SA	2020	-6.62128e+08	61.6508	2.68396	11.7817	132.775	1069.3	6924.11	41.703	-1.36977	22.6434	11.775	15.3813	55.705
254	Mongolia	EA	2010	-4.74919e+08	10.2	7.10465	2.82195	92.3002	9.19151	2643.29	34.4863	10.0462	12.6881	23.5263	1357.06	59.36
255	Mongolia	EA	2011	-3.51736e+09	12.5	6.77027	3.39494	106.207	12.6338	3757.57	48.4123	8.41122	12.2552	43.9121	1265.52	60.59
256	Mongolia	EA	2012	-4.45575e+09	16.4	6.25575	3.90006	119.489	28.6756	4351.89	45.1163	14.3303	13.5268	34.756	1357.58	60.041
257	Mongolia	EA	2013	-3.91792e+09	17.7	6.09683	4.84869	99.854	40.5999	4366.09	39.2636	10.4907	13.4571	16.3701	1523.93	59.49
258	Mongolia	EA	2014	-1.1115e+09	19.9425	7.76594	6.70884	102.964	59.1814	4158.52	28.5738	12.254	13.017	2.76259	1817.94	60.09
259	Mongolia	EA	2015	-1.52864e+08	22.5	8.52557	6.93851	102.325	75.0392	3875.32	18.2769	5.72687	14.8718	0.811709	1970.31	59.82
260	Mongolia	EA	2016	-497136	22.2658	7.37108	7.39922	110.182	437.449	3658.39	18.6647	0.742301	15.9553	-37.1727	2140.29	58.73
261	Mongolia	EA	2017	2.77604e+08	23.7143	9.39673	9.15583	124.805	1527.08	3687.1	22.349	4.31076	13.9289	13.016	2439.78	59.56
262	Mongolia	EA	2018	-7.63751e+08	47.13	11.6665	9.65707	133.178	1689.79	4156.85	26.8454	6.81244	12.693	14.8089	2472.48	59.47
263	Mongolia	EA	2019	-8.33604e+08	51.08	10.8944	9.83878	137.014	1690.46	4404.85	27.9835	7.30482	13.108	17.1989	2663.54	60.49
264	Mongolia	EA	2020	3.05323e+08	62.5	4.88526	9.3697	133.116	1734.74	4060.95	23.5782	3.69317	15.8102	12.9131	2813.29	58.77
265	Myanamar	SEA	2010	3.05746e+09	0.25	0.974913	0.045355	1.17389	0.0197625	746.945	21.1091	7.71838	12.5815	2.3842	5.63488	65.709
266	Myanamar	SEA	2011	-1.23704e+08	0.98	1.02738	0.0429452	2.43892	0.0196115	1061.34	26.258	5.02146	11.4583	4.65609	5.44411	65.557
267	Myanamar	SEA	2012	3.63652e+08	1.4	1.01962	0.0441501	7.25413	0.0972503	1134.3	28.978	1.46758	13.7046	2.28719	640.653	65.354
268	Myanamar	SEA	2013	4.44486e+08	1.8	1.03141	0.0435476	13.1766	0.173569	1168.17	30.0275	5.64304	16.9374	3.72217	933.57	65.121
269	Myanamar	SEA	2014	-9.54412e+08	7.4	1.00762	0.0438488	55.5258	0.707717	1210.1	31.1916	4.9533	19.9992	3.43795	984.346	64.901
270	Myanamar	SEA	2015	-2.45841e+09	10.9	0.977435	0.0624915	77.8154	1.04403	1196.74	32.9134	9.45417	20.9633	6.47763	1162.62	64.71
271	Myanamar	SEA	2016	-2.30652e+09	16	0.969711	0.169075	95.3647	20.492	1136.61	32.4784	6.92883	19.8198	5.43706	1234.87	62.992
272	Myanamar	SEA	2017	-4.82998e+09	23.6211	1.04175	0.208995	89.8172	9.90961	1151.11	32.0198	4.57254	19.0486	7.81826	1360.36	61.24
273	Myanamar	SEA	2018	-2.93619e+09	28.7	0.969799	0.240279	113.844	9.19783	1250.17	31.1084	6.87233	18.3986	2.63341	1429.81	61.5
274	Myanamar	SEA	2019	1.67245e+08	34.9	0.966974	0.898972	151.623	12.2675	1271.11	29.9238	8.82507	18.3026	2.52641	1518.26	59.49
275	Myanamar	SEA	2020	8.36225e+07	35.1	0.962972	1.26598	144.364	14.06	1450.66	29.3043	7.8487	17.8404	2.32384	1381.62	56.74
276	Nepal	SA	2010	-4.30732e+09	7.93	3.11588	0.222769	34.041	0.888454	592.401	22.2077	9.3265	9.99259	0.548295	73.2624	83.18
277	Nepal	SA	2011	-4.5848e+09	9	3.12686	0.350043	49.3856	1.29432	799.583	23.9293	9.22708	8.40044	0.434851	74.02	83.143
278	Nepal	SA	2012	-4.91671e+09	11.1493	3.08162	0.854484	61.5381	2.33427	804.142	23.9904	9.45981	7.89639	0.423691	85.2258	83.151
279	Nepal	SA	2013	-5.33467e+09	13.3	3.08022	1.15711	79.3642	2.93497	823.36	24.7302	9.04016	7.53434	0.334712	93.0844	83.189
280	Nepal	SA	2014	-6.36675e+09	15.44	3.11182	0.931399	85.5622	3.67948	844.853	25.2521	8.36415	8.00114	0.133746	97.5548	83.231
281	Nepal	SA	2015	-5.4679e+09	17.5816	3.13507	1.12051	101.855	5.44141	901.75	27.5538	7.86891	8.812	0.21303	102.405	83.26
282	Nepal	SA	2016	-7.8985e+09	19.6888	3.14794	0.822288	117.815	18.633	899.524	28.7052	8.79034	7.92602	0.432213	107.384	83.327
283	Nepal	SA	2017	-9.3933e+09	21.4035	3.11696	1.82105	130.629	158.218	1048.45	30.5754	3.6271	8.51854	0.67744	104.512	83.363
284	Nepal	SA	2018	-12000000000	34	2.84516	2.8188	139.446	182.448	1178.53	32.4329	4.06116	8.06154	0.206157	108.93	83.371
285	Nepal	SA	2019	-11100000000	34	2.9811	2.3199	135.038	188.893	1194.96	33.8151	5.56869	8.1171	0.542802	112.609	83.358
286	Nepal	SA	2020	-8.9231e+09	34	2.9131	2.5693	137.242	209.22	1155.14	28.4288	5.05237	9.00751	0.376224	118.345	77.356
287	Oman	WA	2010	1.41691e+10	35.8278	9.33576	1.92528	151.446	20.3851	21369.4	21.6662	3.25658	16.3746	1.91196	0.3845	63.989
288	Oman	WA	2011	2.01771e+10	48	8.83769	2.40586	147.926	24.9146	23837.3	28.5528	4.04219	15.8183	2.10219	0.3845	65.169
289	Oman	WA	2012	2.0411e+10	60	8.70619	3.23965	150.873	60.6055	24988	27.653	2.94774	17.1447	1.5612	0.3845	66.33
290	Oman	WA	2013	1.75434e+10	66.45	9.33411	4.09822	149.209	74.6387	23888.6	29.9441	1.04553	18.8971	1.79286	0.3845	67.471
291	Oman	WA	2014	1.87928e+10	70.22	9.31641	4.39661	153.806	99.5715	23017.9	29.8273	1.02234	21.6156	1.38766	0.3845	68.592
292	Oman	WA	2015	2.29917e+09	73.53	10.1921	5.46555	155.756	116.466	18444.9	34.0114	0.0652901	24.6383	-2.76002	0.3845	69.692
293	Oman	WA	2016	-1.26009e+08	76.8454	9.43285	6.35484	153.291	127.924	16772.7	39.299	1.10921	26.1249	3.0152	0.3845	70.77
294	Oman	WA	2017	1.87436e+09	80.1856	10.9251	7.47817	148.822	141.88	17329.2	33.3216	1.59716	24.5286	3.60798	0.3845	70.992
295	Oman	WA	2018	1.09464e+10	85.5	12.1765	9.17127	139.967	156.746	18947.4	30.4914	0.881302	21.5587	6.49272	0.3845	71.071
296	Oman	WA	2019	1.10154e+10	90.3	12.8238	10.2442	138.232	182.513	17700.7	28.9533	0.133795	23.1085	4.97026	0.3845	71.203
297	Oman	WA	2020	5.50446e+09	95.2323	12.6788	10.8533	133.847	233.031	14485.4	28.8995	-0.903875	27.7604	3.86576	0.3845	66.989
298	Pakistan	SA	2010	-12000000000	8	3.3881	0.44001	55.2799	0.590777	987.41	14.2046	12.9389	10.3162	1.1413	85.1938	51
299	Pakistan	SA	2011	-15700000000	8	3.12082	0.63614	59.3948	0.796334	1164.98	12.5206	11.9161	9.73615	0.620823	86.3434	50.77
300	Pakistan	SA	2012	-17500000000	8.1	3.13003	0.809915	64.1559	1.2815	1198.12	13.476	9.68235	10.4888	0.382827	93.3952	51.11
301	Pakistan	SA	2013	-19100000000	9	3.33098	0.851249	66.787	1.71494	1208.92	13.3573	7.69216	11.0031	0.576511	101.629	51.45
302	Pakistan	SA	2014	-20500000000	10	2.50778	1.02849	69.5128	2.45257	1251.18	13.0353	7.18938	10.763	0.772219	101.1	51
303	Pakistan	SA	2015	-20000000000	11	1.77388	0.899176	63.1307	3.40977	1356.67	14.107	2.52933	10.9725	0.618356	102.769	52.03
304	Pakistan	SA	2016	-25000000000	12.3854	1.52453	1.22198	67.0275	31.6651	1368.43	14.0861	3.76512	11.3082	0.924442	104.769	51.683
305	Pakistan	SA	2017	-35000000000	13.78	1.41422	1.11493	69.5148	115.066	1464.93	14.5505	4.08537	11.2742	0.819523	105.455	51.337
306	Pakistan	SA	2018	-37600000000	15.34	1.38282	0.987346	72.5571	109.132	1482.21	15.7425	5.07806	11.7136	0.552187	121.824	50.99
307	Pakistan	SA	2019	-27300000000	17.0709	1.28287	0.941881	76.3769	62.5631	1288.56	14.0349	10.5784	11.7025	0.800554	150.036	50.949
308	Pakistan	SA	2020	-23800000000	16.2055	1.30235	1.09694	79.5068	73.7599	1188.86	13.7276	9.73999	12.7994	0.801569	161.838	49.875
309	Philiphines	SEA	2010	-1.10941e+10	25	3.54955	2.04108	88.4889	5.04434	2217.47	20.4021	3.78984	9.7204	0.513698	45.1097	61.43
310	Philiphines	SEA	2011	-1.3866e+10	29	3.72078	1.87402	98.5558	7.05242	2450.74	18.9666	4.71842	9.71363	0.856962	43.3131	62.23
311	Philiphines	SEA	2012	-1.27474e+10	30.8	3.59332	2.20815	104.902	11.7886	2694.31	19.9301	3.02696	10.7921	1.22763	42.2288	61.73
312	Philiphines	SEA	2013	-1.06472e+10	32.7	3.18477	2.60216	103.997	12.4707	2871.43	20.783	2.58269	10.817	1.31643	42.4462	61.45
313	Philiphines	SEA	2014	-1.27539e+10	34.7	3.07744	2.88519	110.758	16.1073	2959.65	20.8622	3.59782	10.5612	1.92938	44.3952	62.17
314	Philiphines	SEA	2015	-1.78544e+10	36.9	3.15707	2.83999	115.399	20.9473	3001.04	22.2316	0.674193	10.9116	1.84018	45.5028	61.41
315	Philiphines	SEA	2016	-2.85057e+10	39.2	3.6483	2.87994	115.852	40.5349	3073.65	24.9966	1.2537	11.258	2.59851	47.4925	61.59
316	Philiphines	SEA	2017	-3.15217e+10	41.6	3.95851	3.2321	114.071	87.8458	3123.25	25.6429	2.85319	11.3234	3.12239	50.4037	59.14
317	Philiphines	SEA	2018	-3.93644e+10	44.1	3.87471	3.55222	126.205	92.8539	3252.11	27.2833	5.30935	12.0428	2.86834	52.6614	58.98
318	Philiphines	SEA	2019	-3.62722e+10	43.0266	3.93631	5.47565	154.761	111.315	3485.34	27.1551	2.39207	12.4678	2.30118	51.7958	59.44
319	Philiphines	SEA	2020	-1.99089e+10	49.8	4.31753	7.24265	136.501	113.56	3301.22	21.3023	2.39316	15.2615	1.88586	49.6241	54.75
320	Russia	NA	2010	121000000000	43	31.3048	10.9423	165.661	17.0949	10675	21.6254	6.84939	18.7251	2.83083	30.3679	62.44
321	Russia	NA	2011	163000000000	49	30.7241	12.2717	141.787	28.861	14311.1	21.3217	8.44046	17.6255	2.69236	29.3823	62.69
322	Russia	NA	2012	145000000000	63.8	29.2848	14.5307	144.496	57.5761	15420.9	21.5612	5.07474	17.9672	2.2908	30.8398	62.69
323	Russia	NA	2013	122000000000	67.97	28.043	16.4526	151.256	79.7313	15974.6	21.9402	6.75371	18.6753	3.0194	31.8371	62.59
324	Russia	NA	2014	134000000000	70.52	26.4146	17.2471	152.788	120.359	14095.6	21.4172	7.82341	18.0273	1.06988	38.3782	62.63
325	Russia	NA	2015	111000000000	70.0992	24.5221	18.5409	156.767	321.402	9313.01	20.6115	15.5344	17.7654	0.502608	60.9376	62.63
326	Russia	NA	2016	66256050000	73.0914	22.2175	18.9452	157.719	1163.95	8704.9	21.8813	7.04245	18.4659	2.5485	67.0559	62.77
327	Russia	NA	2017	83234750000	76.0081	21.9556	21.3724	156.187	3541.1	10720.3	21.9821	3.68333	18.2168	1.81409	58.3428	62.76
328	Russia	NA	2018	165000000000	80.8647	20.6598	22.0009	157.431	5190.62	11287.4	20.6545	2.8783	17.7104	0.530061	62.6681	62.86
329	Russia	NA	2019	129000000000	82.6422	18.9715	22.5249	164.388	9336.91	11497.6	21.1341	4.47037	18.3696	1.89486	64.7377	62.21
330	Russia	NA	2020	76689460000	84.9947	19.8156	23.2109	163.589	13344.8	10126.7	21.7566	3.38166	20.7059	0.63895	72.1049	61.89
331	Saudi Arabia	WA	2010	8.7628e+10	41	15.1916	6.24182	188.044	13.0919	19262.5	24.4309	5.33942	20.2028	5.53432	3.75	51.532
332	Saudi Arabia	WA	2011	178000000000	47.5	16.3904	6.90351	191.031	20.4121	23745.9	22.5967	5.82622	19.3895	2.42958	3.75	53.17
333	Saudi Arabia	WA	2012	184000000000	54	16.47	8.7126	181.788	40.3363	25243.6	22.2799	2.86627	19.9709	1.65527	3.75	54.12
334	Saudi Arabia	WA	2013	158000000000	60.5	16.4372	14.3437	176.707	51.7768	24845.1	23.6597	3.53252	22.4478	1.18727	3.75	54
335	Saudi Arabia	WA	2014	9.59662e+10	64.7137	14.1253	17.1593	170.572	70.8034	24464.2	25.1825	2.23629	26.0604	1.05927	3.75	54.06
336	Saudi Arabia	WA	2015	-29300000000	69.6162	11.8133	19.9749	166.456	89.4139	20627.9	29.8524	1.20607	30.0035	1.24429	3.75	54.02
337	Saudi Arabia	WA	2016	2.74986e+09	74.8793	13.0651	19.7191	147.742	106.092	19878.8	26.1251	2.06884	25.8272	1.15555	3.75	54.95
338	Saudi Arabia	WA	2017	3.80176e+10	94.1756	14.0776	20.0999	121.479	166.792	20802.5	24.4843	-0.838195	24.4357	0.206052	3.75	54.92
339	Saudi Arabia	WA	2018	105000000000	93.31	15.9851	20.2413	122.573	161.559	23337	20.9799	2.45814	24.6181	0.539986	3.75	55.86
340	Saudi Arabia	WA	2019	6.69191e+10	95.7247	15.6936	19.849	120.515	182.558	23139.8	22.0952	-2.09333	23.8487	0.57538	3.75	58.825
341	Saudi Arabia	WA	2020	2.03422e+09	97.8623	16.5137	22.6641	124.133	229.133	20110.3	22.7359	3.44546	28.5328	0.771187	3.75	61
342	Singapore	SEA	2010	6.30991e+10	71	38.9014	26.0837	143.916	531.641	47237	25.5697	2.82366	9.69157	23.0693	1.36351	68.83
343	Singapore	SEA	2011	7.69817e+10	71	38.3404	26.7534	148.078	927.911	53890.4	25.2649	5.24779	9.23684	17.5964	1.25778	69.12
344	Singapore	SEA	2012	7.149e+10	72	37.0166	26.6842	150.249	1898.94	55546.5	26.43	4.5756	8.85787	18.7439	1.24968	69.81
345	Singapore	SEA	2013	7.10926e+10	80.9021	36.067	27.3831	154.721	2549.47	56967.4	27.5482	2.3586	9.74422	20.9345	1.2513	69.85
346	Singapore	SEA	2014	7.38032e+10	82.1	36.1353	26.6757	146.658	2544	57562.5	28.1282	1.02515	9.63103	21.8193	1.26705	70.621
347	Singapore	SEA	2015	8.40769e+10	83.2	36.0523	26.5765	147.226	3585.18	55646.6	27.2223	-0.522618	10.1909	22.6538	1.37482	71.38
348	Singapore	SEA	2016	8.35713e+10	84.4523	35.3472	28.1571	149.651	19060.7	56860.4	26.0413	-0.532269	10.2642	20.5008	1.38155	71.09
349	Singapore	SEA	2017	9.06298e+10	84.4523	34.8929	25.853	146.844	58690.3	61150.7	25.2816	0.57626	10.1933	28.908	1.38092	70.98
350	Singapore	SEA	2018	1.08813e+11	88.1656	34.7547	25.9418	148.822	84713.9	66859.3	22.4506	0.43862	9.97349	21.5334	1.34884	70.63
351	Singapore	SEA	2019	1.07917e+11	88.9493	32.9271	25.9117	155.647	122481	65831.2	22.9257	0.565261	10.2766	29.6904	1.36416	70.777
352	Singapore	SEA	2020	1.09475e+11	92.0043	32.3229	25.8053	144.347	128378	60729.5	21.0212	-0.181917	12.326	21.6482	1.37974	69.114
353	South Korea	EA	2010	33959500000	83.7	57.6099	34.7039	102.466	175.323	23087.2	30.227	2.93918	14.2048	0.830144	1156.46	61.36
354	South Korea	EA	2011	15957800000	83.7591	59.1902	35.8725	105.465	208.524	25096.3	30.1543	4.02585	14.3727	0.779829	1108.23	61.53
355	South Korea	EA	2012	43531800000	84.07	60.1254	36.4611	107.119	268.327	25466.8	29.5542	2.18722	14.6859	0.74278	1126.81	61.71
356	South Korea	EA	2013	73930200000	84.77	60.2496	37.2177	108.611	337.108	27182.7	29.0926	1.30138	14.9765	0.931328	1094.98	61.9
357	South Korea	EA	2014	82854900000	87.5568	58.2542	37.9366	113.204	406.608	29249.6	28.9578	1.27471	15.2252	0.624772	1052.84	62.91
358	South Korea	EA	2015	106000000000	89.8963	56.83	39.4002	115.961	557.719	28732.2	29.0106	0.706208	15.0835	0.279996	1130.95	63.17
359	South Korea	EA	2016	99123300000	92.843	54.9896	40.3183	120.226	720.999	29288.9	29.7194	0.971675	15.24	0.806893	1160.77	63.2
360	South Korea	EA	2017	76858800000	95.0694	52.5373	41.4822	124.585	1198.94	31616.8	31.5115	1.94446	15.419	1.10308	1131	63.48
361	South Korea	EA	2018	80717400000	96.0229	50.6273	41.5969	129.673	2065.12	33422.9	30.3756	1.47586	16.0517	0.706301	1100.16	63.36
362	South Korea	EA	2019	52966800000	96.1576	48.2719	42.7644	134.489	4543.84	31936.8	30.0859	0.382946	17.0779	0.583394	1165.36	63.57
363	South Korea	EA	2020	65755100000	96.5051	46.5352	43.5548	137.536	5945.4	31631.5	31.1132	0.537258	18.0598	0.563137	1180.27	62.81
364	Srilanka	SA	2010	-4118500000	11	17.6612	1.12683	85.6753	3.5535	2799.65	23.7438	6.21765	8.45585	0.841873	113.064	53.29
365	Srilanka	SA	2011	-8611150000	11.1	17.6895	1.75993	89.8078	5.19646	3200.86	26.2668	6.71677	8.55948	1.46405	110.565	52.87
366	Srilanka	SA	2012	-8.15517e+09	10.9	16.7996	1.72409	94.1568	9.25337	3350.52	29.0074	7.54291	7.62478	1.37521	127.603	52.57
367	Srilanka	SA	2013	-6.42866e+09	11.3	13.0997	2.0537	98.3163	11.5618	3610.29	29.2927	6.90845	7.77392	1.25482	129.069	53.62
368	Srilanka	SA	2014	-6.40661e+09	10.5	13.0353	2.73036	106.419	15.9303	3819.25	27.7419	3.179	8.37802	1.1261	130.565	53.11
369	Srilanka	SA	2015	-6.06331e+09	12.1	15.7245	2.99367	114.308	20.9347	3843.78	25.6998	3.76837	8.99269	0.843203	135.857	53.67
370	Srilanka	SA	2016	-5.99387e+09	15.1	11.7967	4.24422	122.72	71.0748	3886.29	26.7592	3.95889	8.45897	1.08864	145.582	53.73
371	Srilanka	SA	2017	-6.31705e+09	21.3	12.321	5.7767	133.468	305.214	4077.04	26.3859	7.70414	8.53389	1.57012	152.446	53.99
372	Srilanka	SA	2018	-6.57679e+09	26	11.6534	7.27463	142.651	412.413	4059.21	26.3374	2.13504	9.17125	1.83491	162.465	51.72
373	Srilanka	SA	2019	-5.14767e+09	29	10.7461	7.81438	132.963	328.441	3852.27	27.1128	3.52839	9.43844	0.885174	178.745	51.154
374	Srilanka	SA	2020	-5.18854e+09	35	11.3432	9.30466	138.841	384.233	3680.67	25.4444	6.15395	10.3953	0.537788	185.593	48.457
375	Tajikistan	CA	2010	-2.50182e+09	11.55	4.88473	0.0624386	78.923	0.265696	749.552	24.4893	6.44531	11.3267	1.66497	4.37897	42.003
376	Tajikistan	CA	2011	-2995301573	13.03	4.93666	0.0652159	82.1564	0.779473	847.382	28.5929	12.4315	13.6533	2.23654	4.61018	42.066
377	Tajikistan	CA	2012	-3.6744e+09	14.51	4.99058	0.0685729	82.897	1.14288	969.296	21.7232	5.83117	12.8418	3.16697	4.73771	42.128
378	Tajikistan	CA	2013	-4.41328e+09	16	5.2731	0.0719624	93.5151	1.86109	1048.23	24.1894	5.00965	13.2973	3.35138	4.76423	42.191
379	Tajikistan	CA	2014	-3.36225e+09	17.49	5.33998	0.073914	96.9255	1.69639	1104.17	26.1845	6.10443	14.0398	3.584	4.93757	42.254
380	Tajikistan	CA	2015	-2.50021e+09	18.98	5.40571	0.0709721	100.414	5.08634	978.405	38.7167	5.71456	11.559	5.48891	6.16312	42.317
381	Tajikistan	CA	2016	-2.02744e+09	20.47	5.40192	0.0692554	108.5	5.88672	807.103	40.0691	6.00458	11.7568	3.45542	7.83568	42.38
382	Tajikistan	CA	2017	-1.63894e+09	21.96	5.39398	0.0675655	111.528	20.0444	848.672	31.2458	5.8596	11.3865	2.46571	8.54974	41.83
383	Tajikistan	CA	2018	-2.10515e+09	22	5.398	0.0684	110.014	27.3601	853.219	35.3885	5.9321	11.2211	2.84432	9.15122	41.325
384	Tajikistan	CA	2019	-2.16534e+09	22	5.396	0.068	110.771	71.1295	890.544	31.5089	5.8958	11.1545	2.56373	9.53037	40.856
385	Tajikistan	CA	2020	-1.71631e+09	22	5.397	0.0682	110.393	92.266	859.138	25.6122	5.914	11.3243	1.30013	10.3219	40.468
386	Thailand	SEA	2010	1.96842e+10	22.4	10.1721	4.83942	106.743	11.2062	5076.34	23.9927	3.24759	15.8008	4.32321	31.6857	71.59
387	Thailand	SEA	2011	7.63281e+09	23.6699	9.86546	5.7688	114.708	15.1366	5492.12	25.8364	3.80879	16.1418	0.667087	30.4917	73.28
388	Thailand	SEA	2012	8.80052e+08	26.46	9.40062	6.66166	125.32	30.8833	5860.58	26.9937	3.0149	16.353	3.24457	31.0831	73
389	Thailand	SEA	2013	7.4409e+09	28.94	8.887	7.6191	137.721	38.8733	6168.26	25.3835	2.18489	16.3635	3.79127	30.726	70.27
390	Thailand	SEA	2014	2.39088e+10	34.89	8.314	7.94871	141.873	51.9443	5951.88	24.6614	1.89514	16.9164	1.22145	32.4798	69.83
391	Thailand	SEA	2015	4.16803e+10	39.3161	7.72617	9.06504	149.811	69.3885	5840.05	24.5285	-0.900425	17.1212	2.22468	34.2477	69.24
392	Thailand	SEA	2016	5.6051e+10	47.505	6.82313	10.4667	173.505	146.481	5993.31	23.7136	0.18815	16.8652	0.843365	35.2964	68.25
393	Thailand	SEA	2017	5.6877e+10	52.8919	14.3838	11.8596	175.596	578.285	6593.82	23.1084	0.665632	16.2984	1.8155	33.9398	67.5
394	Thailand	SEA	2018	4.49222e+10	56.8175	8.72697	13.2352	180.183	953.86	7298.95	22.7862	1.0639	16.174	2.60211	32.3102	67.8
395	Thailand	SEA	2019	5.10474e+10	66.6524	7.77731	14.5188	186.159	1403.81	7814.38	22.5674	0.706729	16.1739	0.88045	31.0476	66.96
396	Thailand	SEA	2020	2.56639e+10	77.8437	7.16762	16.4445	166.61	1908.07	7158.77	23.2436	-0.845937	17.8407	-0.969689	31.2937	67.02
397	Turkey	WA	2010	-39600000000	39.82	22.4003	9.81399	85.4033	86.344	10742.8	24.6355	8.56644	14.8746	1.17105	1.50285	48.13
398	Turkey	WA	2011	-68900000000	43.0657	20.711	10.3364	88.9418	118.309	11420.6	27.744	6.47188	13.6004	1.92927	1.67495	49.31
399	Turkey	WA	2012	-42800000000	45.13	18.5659	10.541	90.6626	224.15	11795.6	27.0584	8.89157	14.1261	1.56083	1.796	49.38
400	Turkey	WA	2013	-48500000000	46.25	17.8487	11.7133	91.7493	264.022	12614.8	28.3465	7.49309	14.0184	1.41608	1.90377	50.29
401	Turkey	WA	2014	-32200000000	51.04	16.223	11.4806	93.0844	298.682	12158	28.7457	8.85457	14.02	1.42041	2.18854	50.49
402	Turkey	WA	2015	-19000000000	53.745	14.6354	12.1032	93.7728	363.533	11006.3	29.5546	7.67085	13.8052	2.2287	2.72001	51.24
403	Turkey	WA	2016	-19400000000	58.3477	13.8768	13.1529	94.0294	1300.99	10894.6	29.1082	7.77513	14.7332	1.59079	3.02013	51.97
404	Turkey	WA	2017	-32200000000	64.6846	13.941	14.701	95.9117	3351.27	10589.7	29.8571	11.1443	14.3803	1.28545	3.64813	52.79
405	Turkey	WA	2018	-10600000000	71.0428	14.1286	16.2827	97.3013	4334.06	9454.35	29.6627	16.3325	14.6846	1.64707	4.82837	53.16
406	Turkey	WA	2019	17333000000	73.9767	13.8235	17.0587	96.8372	5438.19	9121.52	25.8803	15.1768	15.4841	1.2176	5.67382	52.91
407	Turkey	WA	2020	-26300000000	77.6696	14.7602	19.8423	97.3785	6759.71	8536.43	27.3849	12.279	15.1774	1.05562	7.00861	49.3
408	Vietnam	SEA	2010	-7597000000	30.65	16.3406	4.17122	126.831	2.2963	1673.33	32.644	9.20747	5.99274	5.43482	18612.9	76.17
409	Vietnam	SEA	2011	-3430000000	35.07	11.449	4.31883	143.261	3.67947	1942.09	26.8175	18.6777	5.91115	4.30485	20509.8	76.27
410	Vietnam	SEA	2012	7446000000	36.8	10.6413	5.31767	146.627	9.04212	2178.04	24.1983	9.0947	5.92719	4.27828	20828	76.19
411	Vietnam	SEA	2013	5604000000	38.5	7.41062	5.67761	136.344	14.1704	2354.87	23.6443	6.59267	6.15586	4.1645	20933.4	77.02
412	Vietnam	SEA	2014	8596000000	41	7.33295	6.54266	148.449	20.3241	2545.42	23.8315	4.08455	6.26511	3.94089	21148	77.04
413	Vietnam	SEA	2015	2609000000	45	7.90373	8.26269	129.832	32.7265	2581.62	24.6557	0.631201	6.33326	4.93193	21697.6	77.2
414	Vietnam	SEA	2016	6784000000	53	5.97821	9.7162	128.791	278.704	2745.57	23.6781	2.66825	6.50951	4.90089	21935	76.56
415	Vietnam	SEA	2017	6816000000	58.14	4.63573	11.9132	126.866	1348.66	2974.12	23.7811	3.52026	6.5083	5.01149	22370.1	76.13
416	Vietnam	SEA	2018	12860129000	69.8479	4.49658	13.6002	147.195	1769.37	3230.93	23.8511	3.53963	6.47006	5.02102	22602	75.61
417	Vietnam	SEA	2019	19143247000	68.6616	3.79217	15.3453	141.227	2596.99	3425.09	24.2324	2.79582	6.46063	4.87906	23050.2	75.468
418	Vietnam	SEA	2020	20421000000	70.3	3.29343	17.1558	142.733	3105.79	3526.27	24.3633	3.22093	6.71289	4.60316	23208.4	74.751
